# Supplementary material for: SKIOME Project: a curated collection of skin microbiome datasets enriched with study-related metadata
Source: Database (Oxford). 2022 May 16;2022:baac033. doi: 10.1093/database/baac033 (PMC9216470; doi:10.1093/database/baac033)
Supplement: baac033_Supp [file baac033_supp.zip]

Archive with 1 entries (1 files):
- Agostinetto_supplementary_file_description.docx
